# Supplementary material for: Media Coverage, Journal Press Releases and Editorials Associated with Randomized and Observational Studies in High-Impact Medical Journals: A Cohort Study
Source: PLoS One. 2015 Dec 23;10(12):e0145294. doi: 10.1371/journal.pone.0145294 (PMC4689375; doi:10.1371/journal.pone.0145294)
Supplement: S1 Table — (XLSX) [file pone.0145294.s001.xlsx]

## Sheet: Summary
First Author	Journal	Design	Type of Exposure	Type of Outcome	Sample Size	Study Duration (Years)	Outcomes statistically significant?	Journal Editorial generated?	Journal Press Release generated?	Total no. of news stories on Factiva	Reported by top 10 newspapers	Reported by top 10 news agencies	Citation
Brinkhaus	Annals of Internal Medicine	RCT	Procedural	Surrogate	422	2	Yes	Yes	No	16	Yes	Yes	Brinkhaus B, Ortiz M, Witt CM, Roll S, Linde K, Pfab F, et al (2013) Acupuncture in Patients With Seasonal Allergic Rhinitis: A Randomized Trial. Annals of Internal Medicine 158(4):225-34.
DeFina	Annals of Internal Medicine	Observational	Lifestyle	Hard	19458	25	Yes	Yes	Yes	8	Yes	Yes	DeFina LF, Willis BL, Radford NB, Gao A, Leonard D, Haskell WL, et al (2013) The Association Between Midlife Cardiorespiratory Fitness Levels and Later-Life Dementia: a Cohort Study. Annals of Internal Medicine 158(3):162-8.
Dhalla	Annals of Internal Medicine	Observational	Medication	Hard	29873	5	No	No	No	4	Yes	No	Dhalla IA, Gomes T, Yao Z, Nagge J, Persaud N, Hellings C, et al (2013) Chlorthalidone Versus Hydrochlorothiazide for the Treatment of Hypertension in Older Adults: A Population-Based Cohort Study. Annals of Internal Medicine 158(6):447-55.
Doubeni	Annals of Internal Medicine	Observational	Screening	Hard	980	10	Yes	No	Yes	3	Yes	Yes	Doubeni CA, Weinmann S, Adams K, Kamineni A, Buist DSM, Ash AS, et al (2013) Screening colonoscopy and risk for incident late-stage colorectal cancer diagnosis in average-risk adults: a nested case-control study. Annals of Internal Medicine 158(5):312-20.
Duggal	Annals of Internal Medicine	Observational	Gene	Hard	919	0	Yes	No	No	1	No	No	Duggal P, Thio CL, Wojcik GL, Goedert JJ, Mangia A, Latanich R, et al (2013) Genome-wide association study of spontaneous resolution of hepatitis C virus infection: data from multiple cohorts. Annals of Internal Medicine 158(4):235-45.
Henschke	Annals of Internal Medicine	Observational	Screening	Hard	21136	0	No	Yes	No	3	No	No	Henschke CI, Yip R, Yankelevitz DF, Smith JP (2013) Definition of a Positive Test Result in Computed Tomography Screening for Lung Cancer: a Cohort Study. Annals of Internal Medicine 158(4):246-52.
Hodder	Annals of Internal Medicine	Observational	Lifestyle	Hard	2099	0.75	No	No	No	0	No	No	Hodder SL, Justman J, Hughes JP, Wang J, Haley DF, Adimora AA, et al (2013) HIV acquisition among women from selected areas of the United States: a cohort study. Annals of Internal Medicine 158(1):10-8.
Kalantarian	Annals of Internal Medicine	Observational	Disease	Hard	2420	0.25	Yes	No	Yes	3	No	No	Kalantarian S, Stern TA, Mansour M, Ruskin JN (2013) Cognitive Impairment Associated With Atrial Fibrillation: A Meta-analysis. Annals of Internal Medicine 158(5):338-46.
Khatri	Annals of Internal Medicine	Mixed	Procedural	Hard	16063	0.1	No	No	No	0	No	No	Khatri PJ, Webb JG, Rodés-Cabau J, Fremes SE, Ruel M, Lau K, et al (2013) Adverse Effects Associated With Transcatheter Aortic Valve Implantation: A Meta-analysis of Contemporary Studies. Annals of Internal Medicine 158(1):35-46.
Linkins	Annals of Internal Medicine	RCT	Screening	Hard	1723	0.25	No	No	No	0	No	No	Linkins L-A, Bates SM, Lang E, Kahn SR, Douketis JD, Julian J, et al (2013) Selective d-Dimer Testing for Diagnosis of a First Suspected Episode of Deep Venous ThrombosisA Randomized Trial. Annals of Internal Medicine 158(2):93-100.
McKittrick	Annals of Internal Medicine	RCT	Vaccine	Surrogate	190	0.0833333	Yes	No	No	1	No	No	McKittrick N, Frank I, Jacobson JM, White CJ, Kim D, Kappes R, et al (2013) Improved Immunogenicity With High-Dose Seasonal Influenza Vaccine in HIV-Infected PersonsA Single-Center, Parallel, Randomized Trial. Annals of Internal Medicine 158(1):19-26.
Morgan	Annals of Internal Medicine	Observational	Medication	Hard	25906	5	Yes	No	No	0	No	No	Morgan RL, Baack B, Smith BD, Yartel A, Pitasi M, Falck-Ytter Y (2013) Eradication of Hepatitis C Virus Infection and the Development of Hepatocellular CarcinomaA Meta-analysis of Observational Studies. Annals of Internal Medicine 158(5):329-37.
Arnheim-Dahlström	BMJ	Observational	Vaccine	Hard	373398	0.5	Yes	No	No	2	No	No	Arnheim-Dahlström L, Hällgren J, Weibull CE, Sparén P (2103) Risk of presentation to hospital with epileptic seizures after vaccination with monovalent AS03 adjuvanted pandemic A/H1N1 2009 influenza vaccine (Pandemrix): self controlled case series study. BMJ 345:e7594.
Bhaskaran	BMJ	Observational	Environment	Hard	24861	0.00821918	Yes	No	No	1	Yes	No	Bhaskaran K, Armstrong B, Hajat S, Haines A, Wilkinson P, Smeeth L (2103) Heat and risk of myocardial infarction: hourly level case-crossover analysis of MINAP database. BMJ 345:e8050.
Bower	BMJ	RCT	Disease	Surrogate	2470	0.25	No	No	No	0	No	No	Bower P, Kontopantelis E, Sutton A, et al (2103) Influence of initial severity of depression on effectiveness of low intensity interventions: meta-analysis of individual patient data. BMJ 346:f540.
Carwright	BMJ	RCT	Medication	Surrogate	3230	1	Yes	No	No	1	No	No	Cartwright M, Hirani SP, Rixon L, et al (2103) Effect of telehealth on quality of life and psychological outcomes over 12 months (Whole Systems Demonstrator telehealth questionnaire study): nested study of patient reported outcomes in a pragmatic, cluster randomised controlled trial. BMJ 346:f653.
Castro	BMJ	Observational	Medication	Surrogate	38397	0	Yes	No	Yes	4	Yes	No	Casey C, Kristina S, Marilyn AW, Jan S (2103) Mental disorders and vulnerability to homicidal death: Swedish nationwide cohort study. BMJ 346:f557.
Chatterjee	BMJ	RCT	Medication	Hard	15000	3	Yes	Yes	Yes	1	No	No	Castro VM, Clements CC, Murphy SN, et al (2103) QT interval and antidepressant use: a cross sectional study of electronic health records. BMJ 346:f288.
Crump	BMJ	Observational	Disease	Hard	7253516	8	Yes	Yes	Yes	3	Yes	Yes	Chatterjee S, Biondi-Zoccai G, Abbate A, et al (2103) Benefits of β blockers in patients with heart failure and reduced ejection fraction: network meta-analysis. BMJ 346:f55.
Dormuth	BMJ	Observational	Medication	Hard	2067639	0.25	Yes	Yes	Yes	11	Yes	Yes	Dormuth CR, Hemmelgarn BR, Paterson JM, et al (2103) Use of high potency statins and rates of admission for acute kidney injury: multicenter, retrospective observational analysis of administrative databases. BMJ 346:f880.
Fariba	BMJ	Observational	Lifestyle	Hard	15000	0.9	Yes	Yes	Yes	6	Yes	No	Fariba A, Tharsiya N, Paul ER, Suzanne CT, Maeve OB, Doreen MR (2103) Association between maternal serum 25-hydroxyvitamin D level and pregnancy and neonatal outcomes: systematic review and meta-analysis of observational studies. BMJ 346:f1169.
Frobell	BMJ	RCT	Procedural	Surrogate	121	5	Yes	Yes	Yes	1	No	No	Frobell RB, Roos HP, Roos EM, Roemer FW, Ranstam J, Lohmander LS (2103) Treatment for acute anterior cruciate ligament tear: five year outcome of randomised trial. BMJ 346:f232.
Gardosi	BMJ	Observational	Lifestyle	Hard	92218	0.9	No	Yes	Yes	4	Yes	Yes	Gardosi J, Madurasinghe V, Williams M, Malik A, Francis A (2103) Maternal and fetal risk factors for stillbirth: population based study. BMJ 346:f108.
Haase	BMJ	RCT	Medication	Hard	3456	1	Yes	Yes	No	0	No	No	Haase N, Perner A, Hennings LI, et al (2103) Hydroxyethyl starch 130/0.38-0.45 versus crystalloid or albumin in patients with sepsis: systematic review with meta-analysis and trial sequential analysis. BMJ 346:f839.
Hawton	BMJ	Observational	Medication	Hard	53000000	16	Yes	No	Yes	1	No	No	Hawton K, Bergen H, Simkin S, et al (2103) Long term effect of reduced pack sizes of paracetamol on poisoning deaths and liver transplant activity in England and Wales: interrupted time series analyses. BMJ 346:f403.
Heikkilä	BMJ	Observational	Lifestyle	Hard	116056	12	Yes	No	No	1	No	No	Heikkilä K, Nyberg ST, Theorell T, et al (2103) Work stress and risk of cancer: meta-analysis of 5700 incident cancer events in 116 000 European men and women. BMJ 346:f165.
Henriksson	BMJ	Observational	Procedural	Hard	23498	0	Yes	No	Yes	11	Yes	Yes	Henriksson P, Westerlund E, Wallén H, Brandt L, Hovatta O, Ekbom A (2103) Incidence of pulmonary and venous thromboembolism in pregnancies after in vitro fertilisation: cross sectional study. BMJ 346:e8632.
Hooper	BMJ	Mixed	Lifestyle	Surrogate	73589	1	Yes	No	No	1	No	No	Hooper L, Abdelhamid A, Moore HJ, Douthwaite W, Skeaff CM, Summerbell CD (2103) Effect of reducing total fat intake on body weight: systematic review and meta-analysis of randomised controlled trials and cohort studies. BMJ 345:e7666.
Huedo-Medina	BMJ	RCT	Medication	Surrogate	4378	0.0833333	No	Yes	No	3	Yes	No	Huedo-Medina TB, Kirsch I, Middlemass J, Klonizakis M, Siriwardena AN (2103) Effectiveness of non-benzodiazepine hypnotics in treatment of adult insomnia: meta-analysis of data submitted to the Food and Drug Administration. BMJ 345:e8343.
Johhnston	BMJ	Observational	Environment	Hard	205000	13	Yes	No	No	3	No	No	Johnston FH, Hanigan IC, Henderson SB, Morgan GG (2103) Evaluation of interventions to reduce air pollution from biomass smoke on mortality in Launceston, Australia: retrospective analysis of daily mortality, 1994-2007. BMJ 346:e8446.
Kaner	BMJ	RCT	Screening	Surrogate	3562	0.5	Yes	Yes	No	0	No	No	Kaner E, Bland M, Cassidy P, et al. Effectiveness of screening and brief alcohol intervention in primary care (SIPS trial): pragmatic cluster randomised controlled trial. BMJ 346:e8501.
Kharazmi	BMJ	Observational	Gene	Hard	1220000	70	No	No	No	1	No	No	Kharazmi E, Fallah M, Sundquist K, Hemminki K (2103) Familial risk of early and late onset cancer: nationwide prospective cohort study. BMJ345:e8076.
Lapi	BMJ	Observational	Medication	Hard	487372	5.9	Yes	Yes	Yes	6	No	No	Lapi F, Azoulay L, Yin H, Nessim SJ, Suissa S (2103) Concurrent use of diuretics, angiotensin converting enzyme inhibitors, and angiotensin receptor blockers with non-steroidal anti-inflammatory drugs and risk of acute kidney injury: nested case-control study. BMJ 346:e8525.
Lee	BMJ	RCT	Screening	Hard	150000	15	No	Yes	No	1	No	No	Lee SJ, Boscardin WJ, Stijacic-Cenzer I, Conell-Price J, O’Brien S, Walter LC (2103) Time lag to benefit after screening for breast and colorectal cancer: meta-analysis of survival data from the United States, Sweden, United Kingdom, and Denmark. BMJ 346:e8441.
Lindenauer	BMJ	Observational	Lifestyle	Hard	555962	0.0833333	Yes	No	No	1	No	No	Lindenauer PK, Lagu T, Rothberg MB, et al (2103) Income inequality and 30 day outcomes after acute myocardial infarction, heart failure, and pneumonia: retrospective cohort study. BMJ 346:f521.
Lisa	BMJ	Observational	Lifestyle	Hard	1047	0	Yes	No	Yes	12	Yes	Yes	Lisa NS, Jane E, Lynn M, Rebecca I, Soufiane B, Mark S (2103) Use of caffeinated substances and risk of crashes in long distance drivers of commercial vehicles: case-control study. BMJ 346:f1140.
Michaëlsson	BMJ	Observational	Medication	Hard	61433	19	Yes	No	Yes	11	Yes	Yes	Makani H, Bangalore S, Desouza KA, Shah A, Messerli FH (2103) Efficacy and safety of dual blockade of the renin-angiotensin system: meta-analysis of randomised trials. BMJ 346:f360.
Mikani	BMJ	RCT	Medication	Hard	68405	1	No	No	No	1	No	No	Michaelsson K, Melhus H, Lemming EW, Wolk A, Byberg L (2103) Long term calcium intake and rates of all cause and cardiovascular mortality: community based prospective longitudinal cohort study. BMJ 346:f228.
Miller	BMJ	Observational	Vaccine	Hard	245	3	Yes	No	No	4	No	No	Miller E, Andrews N, Stellitano L, et al (2103) Risk of narcolepsy in children and young people receiving AS03 adjuvanted pandemic A/H1N1 2009 influenza vaccine: retrospective analysis. BMJ 346:f794.
Myung	BMJ	RCT	Medication	Hard	294478	6	Yes	No	No	1	Yes	Yes	Myung S-K, Ju W, Cho B, et al (2103) Efficacy of vitamin and antioxidant supplements in prevention of cardiovascular disease: systematic review and meta-analysis of randomised controlled trials. BMJ 346:f10.
Nitsch	BMJ	Observational	Screening	Hard	2051158	5.8	Yes	No	Yes	3	No	No	Nitsch D, Grams M, Sang Y, et al (2103) Associations of estimated glomerular filtration rate and albuminuria with mortality and renal failure by sex: a meta-analysis. BMJ 346:f324.
Njor	BMJ	Observational	Screening	Hard	57763	18	No	No	No	0	No	No	Nordstrom A, Edin BB, Lindstrom S, Nordstrom P (2103) Cognitive function and other risk factors for mild traumatic brain injury in young men: nationwide cohort study. BMJ 2013 346:f723.
Nordstrom	BMJ	Observational	Screening	Hard	305885	13	Yes	Yes	Yes	2	No	No	Ramsden CE, Zamora D, Leelarthaepin B, et al (2103) Use of dietary linoleic acid for secondary prevention of coronary heart disease and death: evaluation of recovered data from the Sydney Diet Heart Study and updated meta-analysis. BMJ 346:e8707.
Ramsden	BMJ	RCT	Lifestyle	Hard	458	3.25	Yes	Yes	No	5	Yes	No	Rubinstein F, Micone P, Bonotti A, et al (2103) Influenza A/H1N1 MF59 adjuvanted vaccine in pregnant women and adverse perinatal outcomes: multicentre study. BMJ 346:f393.
Rubinstein	BMJ	Observational	Vaccine	Hard	30448	0	Yes	No	No	1	No	No	Sisse Helle N, Anne Helene O, Mogens B-T, Walter S, Ilse V, Elsebeth L (2103) Overdiagnosis in screening mammography in Denmark: population based cohort study. BMJ 346:f1064.
Stafford	BMJ	RCT	Medication	Hard	1246	1	Yes	Yes	No	1	No	No	Stafford MR, Jackson H, Mayo-Wilson E, Morrison AP, Kendall T (2103) Early interventions to prevent psychosis: systematic review and meta-analysis. BMJ 346:f185.
Stuart	BMJ	Observational	Medication	Hard	1343	1	No	No	Yes	3	No	No	Stuart S, Peter AW, Philip MS, et al (2103) Cardiovascular events after clarithromycin use in lower respiratory tract infections: analysis of two prospective cohort studies. BMJ 346:f1235.
Te Morenga	BMJ	Mixed	Lifestyle	Surrogate	2000	1	Yes	Yes	Yes	6	Yes	No	Te Morenga L, Mallard S, Mann J (2103) Dietary sugars and body weight: systematic review and meta-analyses of randomised controlled trials and cohort studies. BMJ 346:e7492.
van Nimwegen	BMJ	RCT	Lifestyle	Surrogate	586	2	Yes	Yes	No	0	No	No	van Nimwegen M, Speelman AnD, Overeem S, et al (2103) Promotion of physical activity and fitness in sedentary patients with Parkinson's disease: randomised controlled trial. BMJ 346:f576.
Vinogradova	BMJ	Observational	Medication	Hard	39000	14	No	No	No	0	No	No	Yana V, Carol C, Julia H-C (2103) Exposure to bisphosphonates and risk of gastrointestinal cancers: series of nested case-control studies with QResearch and CPRD data. BMJ 346:f114.
Ying	BMJ	Observational	Lifestyle	Hard	5847	8	Yes	No	No	5	Yes	Yes	Ying R, Li C, Tingting Z, et al (2103) Egg consumption and risk of coronary heart disease and stroke: dose-response meta-analysis of prospective cohort studies. BMJ 346:e8539.
Ahimastos	JAMA	RCT	Medication	Surrogate	212	0.5	Yes	Yes	No	2	Yes	No	Ahimastos AA, Walker PJ, Askew C, et al (2013) Effect of ramipril on walking times and quality of life among patients with peripheral artery disease and intermittent claudication: A randomized controlled trial. JAMA 309(5):453-60.
Al-Khatib	JAMA	Observational	Procedural	Hard	2908	2.93333	Yes	No	No	0	No	No	Al-Khatib SM, Hellkamp A, Bardy GH, et al (2013) Survival of patients receiving a primary prevention implantable cardioverter-defibrillator in clinical practice vs clinical trials. JAMA 309(1):55-62.
Altenburg	JAMA	RCT	Medication	Hard	43	1	Yes	Yes	Yes	1	No	No	Altenburg J, de Graaff CS, Stienstra Y, et al (2013) Effect of azithromycin maintenance treatment on infectious exacerbations among patients with non-cystic fibrosis bronchiectasis: The bat randomized controlled trial. JAMA 309(12):1251-9.
Brown	JAMA	Mixed	Screening	Hard	15471	2	No	No	No	1	No	No	RESCAN Collaborators, Bown MJ, Sweeting MJ, Brown LC, Powell JT, Thompson SG (2013) Surveillance intervals for small abdominal aortic aneurysms: a meta-analysis. JAMA 309(8):806-13.
Chai-Coetzer	JAMA	RCT	Medication	Surrogate	155	0.5	Yes	No	No	1	No	No	Chai-Coetzer C, Antic NA, Rowland L, et al (2013) Primary care vs specialist sleep center management of obstructive sleep apnea and daytime sleepiness and quality of life: A randomized trial. JAMA 309(10):997-1004.
Chhatriwalla	JAMA	Observational	Procedural	Hard	3386688	7	No	No	Yes	0	No	No	Chhatriwalla AK, Amin AP, Kennedy KF, House JA, Cohen DJ, Rao SV, et al (2013) Association between bleeding events and in-hospital mortality after percutaneous coronary intervention. JAMA 309(10):1022-9.
Clair	JAMA	Observational	Lifestyle	Hard	3251	25	Yes	Yes	Yes	3	No	Yes	Clair C, Rigotti NA, Porneala B, Fox CS, D’Agostino RB, Pencina MJ, et al (2013) Association of smoking cessation and weight change with cardiovascular disease among adults with and without diabetes. JAMA 309(10):1014-21.
Edelm	JAMA	RCT	Medication	Surrogate	422	1	Yes	Yes	No	3	No	No	Edelmann F, Wachter R, Schmidt AG, et al (2013) Effect of spironolactone on diastolic function and exercise capacity in patients with heart failure with preserved ejection fraction: The aldo-dhf randomized controlled trial. JAMA 309(8):781-91.
Gheorghiade	JAMA	RCT	Medication	Hard	1639	1	Yes	No	Yes	1	No	No	Gheorghiade M, Böhm M, Greene SJ, Fonarow GC, Lewis EF, Zannad F, Solomon SD, et al (2013) Effect of aliskiren on postdischarge mortality and heart failure readmissions among patients hospitalized for heart failure: The astronaut randomized trial. JAMA 309(11):1125-35.
Gulati	JAMA	Observational	Disease	Hard	472	7	Yes	Yes	Yes	0	No	No	Gulati A, Jabbour A, Ismail TF, Guha K, Khwaja J, Raza S, et al (2013) Association of fibrosis with mortality and sudden cardiac death in patients with nonischemic dilated cardiomyopathy. JAMA 2013;309(9):896-908.
Krumholz	JAMA	Observational	Disease	Hard	4800	0.0833333	No	No	No	1	No	No	Krumholz HM, Lin Z, Keenan PS, et al (2013) Relationship between hospital readmission and mortality rates for patients hospitalized with acute myocardial infarction, heart failure, or pneumonia. JAMA 309(6):587-93.
Lamas	JAMA	RCT	Medication	Mixed	1708	5	Yes	No	Yes	0	No	No	Lamas GA, Goertz C, Boineau R, et al (2013) Effect of disodium edta chelation regimen on cardiovascular events in patients with previous myocardial infarction: The tact randomized trial. JAMA 309(12):1241-50.
McAlindon	JAMA	RCT	Medication	Surrogate	146	2	Yes	No	No	4	No	No	McAlindon T, LaValley M, Schneider E, et al (2013) Effect of vitamin d supplementation on progression of knee pain and cartilage volume loss in patients with symptomatic osteoarthritis: A randomized controlled trial. JAMA 309(2):155-62.
Prokocimer,	JAMA	RCT	Medication	Surrogate	667	0.0273973	Yes	Yes	No	7	No	Yes	Prokocimer P, De Anda C, Fang E, Mehra P, Das A (2013) Tedizolid phosphate vs linezolid for treatment of acute bacterial skin and skin structure infections: The establish-1 randomized trial. JAMA 309(6):559-Redfield MM, Chen HH, Borlaug BA, et al (2013) Effect of phosphodiesterase-5 inhibition on exercise capacity and clinical status in heart failure with preserved ejection fraction: A randomized…
Redfield	JAMA	RCT	Medication	Surrogate	216	0.461538	No	No	Yes	3	Yes	Yes	Redfield MM, Chen HH, Borlaug BA, Semigran MJ, Lee KL, Lewis G, et al (2013) Effect of phosphodiesterase-5 inhibition on exercise capacity and clinical status in heart failure with preserved ejection fraction: a randomized clinical trial. JAMA 309(12):1268-77.
Roos	JAMA	RCT	Medication	Mixed	406	0.9	No	No	No	0	No	No	Roos C, Spaanderman ME, Schuit E, Bloemenkamp KW, Bolte AC, Cornette J (2013) Effect of maintenance tocolysis with nifedipine in threatened preterm labor on perinatal outcomes: a randomized controlled trial. JAMA 309(1):41-7.
Rutten-Jacobs	JAMA	Observational	Disease	Hard	959	20	Yes	No	Yes	1	No	No	Rutten-Jacobs LA, Arntz RM, Maaijwee NM, et al (2013) Long-term mortality after stroke among adults aged 18 to 50 years. JAMA 309(11):1136-44.
Serisier	JAMA	RCT	Medication	Hard	117	1	No	Yes	No	2	No	No	Serisier DJ, Martin ML, McGuckin MA, et al (2013) Effect of long-term, low-dose erythromycin on pulmonary exacerbations among patients with non-cystic fibrosis bronchiectasis: The bless randomized controlled trial. JAMA 309(12):1260-7.
Stephansson	JAMA	Observational	Medication	Hard	1633877	0	Yes	No	Yes	2	No	Yes	Stephansson O, Kieler H, Haglund B, Artama M, Engeland A, Furu K, et al (2013) Selective serotonin reuptake inhibitors during pregnancy and risk of stillbirth and infant mortality. JAMA 2013;309(1):48-54.
Suren	JAMA	Observational	Medication	Hard	85176	6.4	Yes	Yes	Yes	15	Yes	Yes	Suren P, Roth C, Bresnahan M, Haugen M, Hornig M, Hirtz D, et al (2013) Association between maternal use of folic acid supplements and risk of autism spectrum disorders in children. JAMA 309(6):570-7.
Winthrop	JAMA	Observational	Medication	Hard	33324	4.5	Yes	No	Yes	0	No	No	Winthrop KL, Baddley JW, Chen L, Liu L, Grijalva CG, Delzell E, et al (2013) Association between the initiation of anti-tumor necrosis factor therapy and the risk of herpes zoster. JAMA 309(9):887-95.
Wright	JAMA	Observational	Procedural	Hard	264758	0.1	Yes	Yes	Yes	3	Yes	Yes	Wright JD, Ananth CV, Lewin SN, Burke WM, Lu Y-S, Neugut AI, et al (2013) Robotically assisted vs laparoscopic hysterectomy among women with benign gynecologic disease. JAMA 2309(7):689-98.
Chatterjee	JAMA Internal Medicine	Observational	Procedural	Hard	203757	0.25	Yes	Yes	No	1	No	No	Chatterjee S, Wetterslev J, Sharma A, Lichstein E, Mukherjee D (2013) Association of blood transfusion with increased mortality in myocardial infarction: a meta-analysis and diversity-adjusted study sequential analysis. JAMA Internal Medicine 173(2):132-139.
Chen	JAMA Internal Medicine	Observational	Disease	Hard	15439	5	No	Yes	No	0	No	No	Chen LY, Sotoodehnia N, Buskova P, et al (2013) Atrial fibrillation and the risk of sudden cardiac death: the Atherosclerosis Risk in Communities Study and Cardiovascular Health Study. JAMA Internal Medicine 173(1):29-35.
Drekonja	JAMA Internal Medicine	Observational	Medication	Hard	4854765	2.75	Yes	Yes	No	0	No	No	Drekonja DM, Rector TS, Cutting A, Johnson JR (2013) Urinary tract infection in male veterans: Treatment patterns and outcomes. JAMA Internal Medicine 173(1):62-68.
Gomes	JAMA Internal Medicine	Observational	Medication	Hard	10600	7.8	No	Yes	No	5	Yes	No	Gomes T, Redelmeier DA, Juurlink DN, Dhalla IA, Camacho X, Mamdani MM (2013) Opioid dose and risk of road trauma in Canada: A population-based study. JAMA Internal Medicine 173(3):196-201.
Howard	JAMA Internal Medicine	Observational	Gene	Hard	27748	6	No	Yes	No	0	No	No	Howard G, Lackland DT, Kleindorfer DO, et al (2013) Racial differences in the impact of elevated systolic blood pressure on stroke risk. JAMA Internal Medicine 173(1):46-51.
Inacio	JAMA Internal Medicine	Observational	Gene	Hard	35140	3	No	Yes	Yes	1	No	No	Inacio MS, Ake CF, Paxton EW, et al (2013) Sex and risk of hip implant failure: assessing total hip arthroplasty outcomes in the United States. JAMA Internal Medicine 173(6):435-441.
Kesselheim,	JAMA Internal Medicine	Observational	Medication	Hard	61522	0.0136986	Yes	Yes	No	3	Yes	Yes	Kesselheim AS, Misono AS, Shrank WH, et al (2013) Variations in pill appearance of antiepileptic drugs and the risk of nonadherence. JAMA Internal Medicine 173(3):202-208.
Lazzarino	JAMA Internal Medicine	Observational	Lifestyle	Hard	66518	8.2	No	Yes	No	0	No	No	Lazzarino A, Hamer M, Stamatakis E, Steptoe A (2013) The combined association of psychological distress and socioeconomic status with all-cause mortality: a national cohort study. JAMA Internal Medicine 173(1):22-27.
Liew	JAMA Internal Medicine	Observational	Medication	Hard	2389	15	Yes	Yes	Yes	30	Yes	Yes	Liew G, Mitchell P, Wong T, Rochtchina E, Wang J (2013) The association of aspirin use with age-related macular degeneration. JAMA Internal Medicine 173(4):258-264.
Lin	JAMA Internal Medicine	Observational	Disease	Hard	1984	6	No	Yes	No	14	Yes	Yes	Lin FR, Yaffe K, Xia J, et al (2013) Hearing loss and cognitive decline in older adults. JAMA Internal Medicine 173(4):293-299.
Liu	JAMA Internal Medicine	RCT	Medication	Hard	18775	0.9	Yes	No	No	0	No	No	Liu J, Mei Z, Ye R, Serdula MK, Ren A, Cogswell ME (2013) Micronutrient supplementation and pregnancy outcomes: Double-blind randomized controlled trial in china. JAMA Internal Medicine 173(4):276-282.
Ma	JAMA Internal Medicine	RCT	Lifestyle	Surrogate	1447	1.25	Yes	Yes	Yes	1	No	No	Ma J, Yank V, Xiao L, et al (2013) Translating the diabetes prevention program lifestyle intervention for weight loss into primary care: A randomized trial. JAMA Internal Medicine 173(2):113-121.
Mannis	JAMA Internal Medicine	Observational	Screening	Surrogate	1077	3.7	Yes	Yes	Yes	0	No	No	Mannis GN, Fehniger JE, Creasman JS, Jacoby VL, Beattie MS (2013) Risk-reducing salpingo-oophorectomy and ovarian cancer screening in 1077 women after brca testing. JAMA Internal Medicine 173(2):96-103.
Sadr-Azod	JAMA Internal Medicine	Observational	Medication	Hard	67700	0.5	Yes	No	No	1	No	No	Sadr-Azodi O, Mattsson F, Bexlius T, Lindblad M, Lagergren J, Ljung R (2013) Association of oral glucocorticoid use with an increased risk of acute pancreatitis: a population-based nested case-control study. JAMA Internal Medicine 173(6):444-449.
Spring	JAMA Internal Medicine	RCT	Lifestyle	Surrogate	69	1	No	Yes	No	1	No	No	Spring B, Duncan JM, Janke E, et al (2013) Integrating technology into standard weight loss treatment: A randomized controlled trial. JAMA Internal Medicine 173(2):105-111.
Verma	JAMA Internal Medicine	Observational	Procedural	Hard	50	1.75	No	Yes	No	0	No	No	Verma A, Champagne J, Sapp J, et al (2013) Discerning the incidence of symptomatic and asymptomatic episodes of atrial fibrillation before and after catheter ablation (DISCERN AF): a prospective, multicenter study. JAMA Internal Medicine 2013;173(2):149-156.
Bissler	Lancet	RCT	Medication	Hard	118	0.5	Yes	Yes	Yes	12	Yes	Yes	Bissler JJ, Kingswood JC, Radzikowska Eb, et al (2013) Everolimus for angiomyolipoma associated with tuberous sclerosis complex or sporadic lymphangioleiomyomatosis (EXIST-2): a multicentre, randomised, double-blind, placebo-controlled trial. The Lancet 381(9869):817-824.
Burmester	Lancet	RCT	Medication	Mixed	399	0.24	Yes	Yes	No	0	No	No	Burmester GR, Blanco R, Charles-Schoeman C, et al (2013) Tofacitinib (CP-690,550) in combination with methotrexate in patients with active rheumatoid arthritis with an inadequate response to tumour necrosis factor inhibitors: a randomised phase 3 trial. The Lancet 381(9865):451-460.
Burt	Lancet	Observational	Procedural	Hard	90	5	Yes	Yes	No	0	No	No	Burt RK, Oliveira MC, Shah SJ, et al (2013) Cardiac involvement and treatment-related mortality after non-myeloablative haemopoietic stem-cell transplantation with unselected autologous peripheral blood for patients with systemic sclerosis: a retrospective analysis. The Lancet 381(9872):1116-1124.
Buse	Lancet	RCT	Medication	Surrogate	912	0.5	Yes	Yes	No	2	No	No	Buse JB, Nauck M, Forst T, et al (2013) Exenatide once weekly versus liraglutide once daily in patients with type 2 diabetes (DURATION-6): a randomised, open-label study. The Lancet 381(9861):117-124.
Byrne	Lancet	RCT	Procedural	Surrogate	402	0.583333	Yes	Yes	No	0	No	No	Byrne RA, Neumann F-J, Mehilli J, et al (2013) Paclitaxel-eluting balloons, paclitaxel-eluting stents, and balloon angioplasty in patients with restenosis after implantation of a drug-eluting stent (ISAR-DESIRE 3): a randomised, open-label trial. The Lancet 381(9865):461-467.
Christiansen	Lancet	RCT	Procedural	Mixed	1229	1	Yes	Yes	No	1	No	No	Christiansen EHj, Jensen LO, Thayssen P (2013) Biolimus-eluting biodegradable polymer-coated stent versus durable polymer-coated sirolimus-eluting stent in unselected patients receiving percutaneous coronary intervention (SORT OUT V): a randomised non-inferiority trial. The Lancet 381(9867):661-669.
Cuchel	Lancet	Observational	Medication	Surrogate	29	1.5	Yes	Yes	No	1	Yes	Yes	Cuchel M, Meagher EA, du Toit Theron H (2013) Efficacy and safety of a microsomal triglyceride transfer protein inhibitor in patients with homozygous familial hypercholesterolaemia: a single-arm, open-label, phase 3 study. The Lancet 381(9860):40-46.
Davies	Lancet	RCT	Medication	Hard	12894	10	Yes	Yes	No	1	No	No	Davies C, Pan H, Godwin J (2013) Long-term effects of continuing adjuvant tamoxifen to 10 years versus stopping at 5 years after diagnosis of oestrogen receptor-positive breast cancer: ATLAS, a randomised trial. The Lancet 381(9869):805-816.
Demetri	Lancet	RCT	Medication	Surrogate	240	0.583333	Yes	Yes	No	5	Yes	No	Demetri GD, Reichardt P, Kang Y-K (2013) Efficacy and safety of regorafenib for advanced gastrointestinal stromal tumours after failure of imatinib and sunitinib (GRID): an international, multicentre, randomised, placebo-controlled, phase 3 trial. The Lancet 381(9863):295-302.
Dewilde	Lancet	RCT	Medication	Hard	573	1	Yes	Yes	No	3	No	No	Dewilde WJM, Oirbans T, Verheugt FWA (2013) Use of clopidogrel with or without aspirin in patients taking oral anticoagulant therapy and undergoing percutaneous coronary intervention: an open-label, randomised, controlled trial. The Lancet 381(9872):1107-1115.
Franz	Lancet	RCT	Medication	Hard	117	0.5	Yes	Yes	No	0	Yes	No	Franz DN, Belousova E, Sparagana S (2013) Efficacy and safety of everolimus for subependymal giant cell astrocytomas associated with tuberous sclerosis complex (EXIST-1): a multicentre, randomised, placebo-controlled phase 3 trial. The Lancet 381(9861):125-132.
Haude	Lancet	Observational	Procedural	Hard	46	1	N/A	Yes	No	0	No	No	Haude M, Erbel R, Erne P (2013) Safety and performance of the drug-eluting absorbable metal scaffold (DREAMS) in patients with de-novo coronary lesions: 12 month results of the prospective, multicentre, first-in-man BIOSOLVE-I trial. The Lancet 381(9869):836-844.
Heidegger,	Lancet	RCT	Medication	Hard	153	0.0833333	Yes	Yes	No	1	No	No	Heidegger CP, Berger MM, Graf Sv, et al (2013) Optimisation of energy provision with supplemental parenteral nutrition in critically ill patients: a randomised controlled clinical trial. The Lancet 381(9864):385-393.
Howard	Lancet	RCT	Procedural	Hard	70	0.0821918	Yes	Yes	No	0	No	No	Howard J, Malfroy M, Llewelyn C, et al (2013) The Transfusion Alternatives Preoperatively in Sickle Cell Disease (TAPS) study: a randomised, controlled, multicentre clinical trial. The Lancet 381(9870):930-938.
Howman	Lancet	RCT	Medication	Surrogate	108	3	Yes	Yes	Yes	1	No	No	Howman A, Chapman TL, Langdon MM, et al (2013) Immunosuppression for progressive membranous nephropathy: a UK randomised controlled trial. The Lancet 381(9868):744-751.
Kokkinos	Lancet	Observational	Lifestyle	Hard	10043	10	Yes	Yes	Yes	0	Yes	Yes	Kokkinos PF, Faselis C, Myers J, Panagiotakos D, Doumas M (2013) Interactive effects of fitness and statin treatment on mortality risk in veterans with dyslipidaemia: a cohort study. Lancet 381(9864):394-399.
Lamb	Lancet	RCT	Procedural	Surrogate	3851	1	No	Yes	No	3	No	No	Lamb SE, Gates S, Williams MA, et al (2013) Emergency department treatments and physiotherapy for acute whiplash: a pragmatic, two-step, randomised controlled trial. The Lancet 381(9866):546-556.
Liou	Lancet	RCT	Medication	Hard	900	0.0383562	Yes	Yes	No	1	No	No	Liou J-M, Chen C-C, Chen M-J, et al (2013) Sequential versus triple therapy for the first-line treatment of Helicobacter pylori: a multicentre, open-label, randomised trial. The Lancet 381(9862):205-213.
Marcellin	Lancet	Observational	Medication	Surrogate	641	5	Yes	Yes	No	1	No	No	Marcellin P, Gane E, Buti M, et al (2013) Regression of cirrhosis during treatment with tenofovir disoproxil fumarate for chronic hepatitis B: a 5-year open-label follow-up study. The Lancet 381(9865):468-475.
Milstone	Lancet	RCT	Medication	Hard	1521	1	Yes	Yes	No	4	Yes	Yes	Milstone AM, Elward A, Song X, et al (2013) Daily chlorhexidine bathing to reduce bacteraemia in critically ill children: a multicentre, cluster-randomised, crossover trial. The Lancet 381(9872):1099-1106.
Mohr	Lancet	RCT	Procedural	Mixed	1800	5	Yes	Yes	No	2	Yes	Yes	Mohr FW, Morice M-C, Kappetein AP, et al (2013) Coronary artery bypass graft surgery versus percutaneous coronary intervention in patients with three-vessel disease and left main coronary disease: 5-year follow-up of the randomised, clinical SYNTAX trial. The Lancet 381(9867):629-638.
Palmu	Lancet	RCT	Vaccine	Hard	473660	1.6	N/A	Yes	No	4	Yes	Yes	Palmu AA, Jokinen J, Borys D, et al (2013) Effectiveness of the ten-valent pneumococcal Haemophilus influenzae protein D conjugate vaccine (PHiD-CV10) against invasive pneumococcal disease: a cluster randomised trial. The Lancet 381(9862):214-222.
Pirie	Lancet	Observational	Lifestyle	Hard	1300000	12	Yes	Yes	Yes	0	Yes	Yes	Pirie K, Peto R, Reeves GK, Green J, Beral V (2013) The 21st century hazards of smoking and benefits of stopping: a prospective study of one million women in the UK. Lancet 381(9861):133-141.
Raffi	Lancet	RCT	Medication	Surrogate	411	0.923077	N/A	Yes	No	1	No	No	Raffi F, Rachlis A, Stellbrink H-Jr, et al (2013) Once-daily dolutegravir versus raltegravir in antiretroviral-naive adults with HIV-1 infection: 48 week results from the randomised, double-blind, non-inferiority SPRING-2 study. The Lancet 381(9868):735-743.
Smolen	Lancet	RCT	Medication	Surrogate	834	1.69231	Yes	Yes	No	1	No	No	Smolen JS, Nash P, Durez P, et al (2013) Maintenance, reduction, or withdrawal of etanercept after treatment with etanercept and methotrexate in patients with moderate rheumatoid arthritis (PRESERVE): a randomised controlled trial (2013) The Lancet 381(9870):918-929.
Summers,	Lancet	Observational	Procedural	Hard	6490	3	No	Yes	No	0	No	No	Summers DM, Johnson RJ, Hudson A, Collett D, Watson CJ, Bradley JA (2013) Effect of donor age and cold storage time on outcome in recipients of kidneys donated after circulatory death in the UK: a cohort study. Lancet 381(9868):727-734.
Tameris	Lancet	RCT	Vaccine	Hard	2797	2.05	N/A	Yes	No	34	Yes	Yes	Tameris MD, Hatherill M, Landry BS, et al. Safety and efficacy of MVA85A, a new tuberculosis vaccine, in infants previously vaccinated with BCG: a randomised, placebo-controlled phase 2b trial (2013) The Lancet 381(9871):1021-1028.
Teerlink,	Lancet	RCT	Medication	Mixed	1161	0.0136986	Yes	Yes	No	9	Yes	Yes	Teerlink JR, Cotter G, Davison BA, et al (2013) Serelaxin, recombinant human relaxin-2, for treatment of acute heart failure (RELAX-AHF): a randomised, placebo-controlled trial. The Lancet 381(9860):29-39.
Vesikari,	Lancet	RCT	Vaccine	Surrogate	2627	1	No	Yes	No	5	Yes	Yes	Vesikari T, Esposito S, Prymula R, et al (2013) Immunogenicity and safety of an investigational multicomponent, recombinant, meningococcal serogroup B vaccine (4CMenB) administered concomitantly with routine infant and child vaccinations: results of two randomised trials. The Lancet 381(9869):825-835.
Vollset	Lancet	RCT	Medication	Hard	49621	5	No	Yes	No	12	Yes	Yes	Vollset SE, Clarke R, Lewington S, et al (2013) Effects of folic acid supplementation on overall and site-specific cancer incidence during the randomised trials: meta-analyses of data on 50,000 individuals. The Lancet 381(9871):1029-1036.
Weber	Lancet	Observational	Lifestyle	Hard	11482	3	Yes	Yes	No	2	No	No	Weber MA, Jamerson K, Bakris GL, et al (2013) Effects of body size and hypertension treatments on cardiovascular event rates: subanalysis of the ACCOMPLISH randomised controlled trial. The Lancet 381(9866):537-545.
Wiles,	Lancet	RCT	Medication	Surrogate	469	1	Yes	Yes	No	8	Yes	Yes	Wiles N, Thomas L, Abel A, et al (2013) Cognitive behavioural therapy as an adjunct to pharmacotherapy for primary care based patients with treatment resistant depression: results of the CoBalT randomised controlled trial. The Lancet 381(9864):375-384.
Zhu	Lancet	RCT	Vaccine	Surrogate	1200	0.153425	Yes	Yes	No	10	No	Yes	Zhu F-C, Liang Z-L, Li X-L, et al (2013) Immunogenicity and safety of an enterovirus 71 vaccine in healthy Chinese children and infants: a randomised, double-blind, placebo-controlled phase 2 clinical trial. The Lancet 381(9871):1037-1045.
Ben Salah	NEJM	RCT	Medication	Hard	383	0.25	Yes	No	N/A	3	No	No	Ben Salah A, Ben Messaoud N, Guedri E, et al (2013) Topical paromomycin with or without gentamicin for cutaneous leishmaniasis. N Engl J Med 368(6):524-532.
Carroll	NEJM	RCT	Procedural	Hard	980	1.25	No	Yes	N/A	7	No	Yes	Carroll JD, Saver JL, Thaler DE, et al (2013) Closure of patent foramen ovale versus medical therapy after cryptogenic stroke. N Engl J Med 368(12):1092-1100.
Ciccone	NEJM	RCT	Procedural	Hard	362	0.25	No	Yes	N/A	2	Yes	Yes	Ciccone A, Valvassori L, Nichelatti M, et al (2013) Endovascular treatment for acute ischemic stroke. N Engl J Med Mar 7 368(10):904-913.
Climo	NEJM	RCT	Medication	Mixed	7727	0.5	Yes	No	N/A	2	No	No	Climo MW, Yokoe DS, Warren DK, et al (2013) Effect of daily chlorhexidine bathing on hospital-acquired infection. N Engl J Med 368(6):533-542.
Cohen	NEJM	RCT	MedicationD	Hard	8101	0.0958904	Yes	No	N/A	1	No	No	Cohen AT, Spiro TE, Buller HR, et al (2013) Rivaroxaban for thromboprophylaxis in acutely ill medical patients. N Engl J Med 368(6):513-523.
Darby	NEJM	Observational	Procedural	Hard	2168	20	Yes	Yes	N/A	7	Yes	Yes	Darby SC, Ewertz M, McGale P, Bennet AM, Blom-Goldman U, Brønnum D, et al (2013) Risk of ischemic heart disease in women after radiotherapy for breast cancer. N Engl J Med 368(11):987-98
Dawson	NEJM	Observational	Disease	Surrogate	30	0	N/A	Yes	N/A	3	Yes	No	Dawson SJ, Tsui DW, Murtaza M, Biggs H, Rueda OM, Chin SF, et al (2013) Analysis of circulating tumor DNA to monitor metastatic breast cancer. N Engl J Med 368(13):1199-209.
Deiegeler	NEJM	RCT	Procedural	Mixed	2539	0.0833333	No	Yes	N/A	1	No	No	Diegeler A, Börgermann J, Kappert U, Breuer M, Böning A, Ursulescu A, et al (2013) Off-pump versus on-pump coronary-artery bypass grafting in elderly patients. N Engl J Med 368(13):1189-98.
el Barzouhi	NEJM	Observational	Screening	Hard	283	1	No	Yes	N/A	1	No	No	el Barzouhi A, Vleggeert-Lankamp CL, Lycklama a Nijeholt GJ, et al (2013) Magnetic resonance imaging in follow-up assessment of sciatica. N Engl J Med 368(11):999-1007.
Ferguson,	NEJM	RCT	Procedural	Hard	584	0.166667	Yes	Yes	N/A	1	No	No	Ferguson ND, Cook DJ, Guyatt GH, et al (2013) High-frequency oscillation in early acute respiratory distress syndrome. N Engl J Med 368(9):795-805.
Fidler	NEJM	RCT	Medication	Surrogate	366	4.2	Yes	Yes	N/A	2	No	No	SPARTAC Trial Investigators, Fidler S, Porter K, Ewings F, Frater J, Ramjee G, Cooper D, et al (2013) Short-course antiretroviral therapy in primary HIV infection. N Engl J Med. 368(3):207-17.
Fishbane	NEJM	RCT	Medication	Surrogate	1400	1	No	Yes	N/A	1	Yes	Yes	Fishbane S, Schiller B, Locatelli F, et al (2013) Peginesatide in patients with anemia undergoing hemodialysis. N Engl J Med 368(4):307-319.
Gane	NEJM	RCT	Medication	Surrogate	40	0.5	N/A	No	N/A	10	Yes	Yes	Gane EJ, Stedman CA, Hyland RH, et al (2013) Nucleotide polymerase inhibitor sofosbuvir plus ribavirin for hepatitis C. N Engl J Med 368(1):34-44.
Ganz	NEJM	Observational	Procedural	Hard	100	3	N/A	No	N/A	6	No	No	Ganz RA, Peters JH, Horgan S, et al (2013) Esophageal sphincter device for gastroesophageal reflux disease. N Engl J Med 368(8):719-727.
Gouw	NEJM	Observational	Medication	Hard	574	0.5	No	No	N/A	1	No	No	Gouw SC, van der Bom JG, Ljung R, Escuriola C, Cid AR, Claeyssens-Donadel S, et al (2013) Factor VIII products and inhibitor development in severe hemophilia A. N Engl J Med 368(3):231-9.
Guerreiro	NEJM	Observational	Gene	Hard	2107	0	Yes	Yes	N/A	17	Yes	Yes	Guerreiro R, Wojtas A, Bras J, Carrasquillo M, Rogaeva E, Majounie E, et al (2013) TREM2 variants in Alzheimer's disease. N Engl J Med 368(2):117-27.
Gupta	NEJM	RCT	Procedural	Surrogate	571	2	Yes	Yes	N/A	5	Yes	No	Gupta J, Kai J, Middleton L, Pattison H, Gray R, Daniels J, et al (2013) Levonorgestrel intrauterine system versus medical therapy for menorrhagia. N Engl J Med 368(2):128-37.
Haberg	NEJM	Observational	Vaccine	Hard	117347	0.5	Yes	No	N/A	12	Yes	Yes	Håberg SE, Trogstad L, Gunnes N, Wilcox AJ, Gjessing HK, Samuelsen SO, et al (2013) Risk of fetal death after pandemic influenza virus infection or vaccination. N Engl J Med 368(4):333-40.
Ho	NEJM	Observational	Medication	Surrogate	20	0.08	Yes	No	N/A	2	No	No	Ho AL, Grewal RK, Leboeuf R, et al (2013) Selumetinib-enhanced radioiodine uptake in advanced thyroid cancer. N Engl J Med 368(7):623-632.
Jabre	NEJM	RCT	Environment	Surrogate	570	0.25	Yes	No	N/A	6	Yes	Yes	Jabre P, Belpomme V, Azoulay E, et al (2013) Family presence during cardiopulmonary resuscitation. N Engl J Med 368(11):1008-1018.
Jha	NEJM	Observational	Lifestyle	Hard	200030	40	Yes	Yes	N/A	9	Yes	Yes	Jha P, Ramasundarahettige C, Landsman V, Rostron B, Thun M, Anderson RN, et al (2013) 21st-century hazards of smoking and benefits of cessation in the United States.N Engl J Med 368(4):341-50.
Jonsson	NEJM	Observational	Gene	Hard	2261	0	Yes	Yes	N/A	11	Yes	Yes	Jonsson T, Stefansson H, Steinberg S, Jonsdottir I, Jonsson PV, Snaedal J, et al (2013) Variant of TREM2 associated with the risk of Alzheimer's disease. N Engl J Med 368(2):107-16.
Kidwell	NEJM	RCT	Procedural	Hard	118	0.25	No	Yes	N/A	2	Yes	Yes	Kidwell CS, Jahan R, Gornbein J, et al (2013) A trial of imaging selection and endovascular treatment for ischemic stroke. N Engl J Med 368(10):914-923.
Lamy	NEJM	RCT	Procedural	Hard	4752	1	No	Yes	N/A	1	No	No	Lamy A, Devereaux PJ, Prabhakaran D, et al (2013) Effects of off-pump and on-pump coronary-artery bypass grafting at 1 year. N Engl J Med 368(13):1179-1188.
Le	NEJM	Observational	Medication	Surrogate	595	4	Yes	Yes	N/A	4	No	No	Le T, Wright EJ, Smith DM, He W, Catano G, Okulicz JF, Young JA, et al (2013) Enhanced CD4+ T-cell recovery with earlier HIV-1 antiretroviral therapy. N Engl J Med 368(3):218-30.
Macdougall	NEJM	RCT	Medication	Surrogate	983	1.5	Yes	Yes	N/A	0	No	No	Macdougall IC, Provenzano R, Sharma A, et al (2013) Peginesatide for anemia in patients with chronic kidney disease not receiving dialysis. N Engl J Med 368(4):320-332.
Marchioli	NEJM	RCT	Medication	Hard	365	2.8	Yes	Yes	N/A	1	No	No	Marchioli R, Finazzi G, Specchia G, et al (2013) Cardiovascular events and intensity of treatment in polycythemia vera. N Engl J Med 368(1):22-33.
Maurer	NEJM	RCT	Medication	Surrogate	323	0.33	Yes	No	N/A	13	Yes	Yes	Maurer M, Rosen K, Hsieh HJ, et al (2013) Omalizumab for the treatment of chronic idiopathic or spontaneous urticaria. N Engl J Med 368(10):924-935.
Meier	NEJM	RCT	Procedural	Hard	414	4.1	No	Yes	N/A	1	No	No	Meier B, Kalesan B, Mattle HP, et al (2013) Percutaneous closure of patent foramen ovale in cryptogenic embolism. N Engl J Med 368(12):1083-1091.
Olotu	NEJM	RCT	Vaccine	Hard	447	4	Yes	No	N/A	1	No	No	Olotu A, Fegan G, Wambua J, et al (2013) Four-year efficacy of RTS,S/AS01E and its interaction with malaria exposure. N Engl J Med 368(12):1111-1120.
Pasternak	NEJM	Observational	Medication	Hard	608385	0.9	No	No	N/A	2	No	No	Pasternak B, Svanström H, Hviid A (2013) Ondansetron in pregnancy and risk of adverse fetal outcomes. N Engl J Med. 368(9):814-23.
Phillip	NEJM	RCT	Procedural	Surrogate	56	0.00547945	Yes	No	N/A	2	No	No	Phillip M, Battelino T, Atlas E, et al (2013) Nocturnal glucose control with an artificial pancreas at a diabetes camp. N Engl J Med 368(9):824-833.
Poordad	NEJM	Observational	Medication	Hard	50	0.230769	N/A	No	N/A	0	No	No	Poordad F, Lawitz E, Kowdley KV, et al. Exploratory study of oral combination antiviral therapy for hepatitis C (2013) N Engl J Med 368(1):45-53.
Resik	NEJM	RCT	Vaccine	Surrogate	310	0.75	Yes	No	N/A	0	No	No	Resik S, Tejeda A, Sutter RW, et al (2013) Priming after a fractional dose of inactivated poliovirus vaccine. N Engl J Med ;368(5):416-424.
Resnick	NEJM	Observational	Screening	Hard	1655	15	Yes	No	N/A	4	Yes	Yes	Resnick MJ, Koyama T, Fan KH, Albertsen PC, Goodman M, Hamilton AS (2013) Long-term functional outcomes after treatment for localized prostate cancer. N Engl J Med. 368(5):436-45.
Ryan	NEJM	RCT	Medication	Mixed	1088	1.9	Yes	No	N/A	7	Yes	Yes	Ryan CJ, Smith MR, de Bono JS, et al (2013) Abiraterone in metastatic prostate cancer without previous chemotherapy. N Engl J Med 368(2):138-148.
Schuepbach	NEJM	RCT	Procedural	Surrogate	251	2	Yes	Yes	N/A	3	Yes	Yes	Schulman S, Kearon C, Kakkar AK, et al (2013) Extended use of dabigatran, warfarin, or placebo in venous thromboembolism. N Engl J Med 368(8):709-718.
Schulman	NEJM	RCT	Medication	Hard	2856	1.5	Yes	Yes	N/A	2	Yes	Yes	Schuepbach WM, Rau J, Knudsen K, et al (2013) Neurostimulation for Parkinson's disease with early motor complications. N Engl J Med 368(7):610-622.
Swedberg	NEJM	RCT	Medication	Hard	2278	2.33	No	No	N/A	0	No	No	Swedberg K, Young JB, Anand IS, et al (2013) Treatment of anemia with darbepoetin alfa in systolic heart failure. N Engl J Med 368(13):1210-1219.
Thanassoulis	NEJM	Observational	Gene	Hard	6942	0	Yes	Yes	N/A	10	Yes	Yes	Thanassoulis G, Campbell CY, Owens DS, Smith JG, Smith AV, Peloso GM, et al (2013) Genetic associations with valvular calcification and aortic stenosis. N Engl J Med 368(6):503-12.
Thun	NEJM	Observational	Lifestyle	Hard	518982	6	Yes	Yes	N/A	10	Yes	Yes	Thun MJ, Carter BD, Feskanich D, Freedman ND, Prentice R, Lopez AD, et al (2013) 50-year trends in smoking-related mortality in the United States. N Engl J Med. 368(4):351-64.
Trehan	NEJM	RCT	Medication	Mixed	2767	0.25	Yes	No	N/A	11	Yes	Yes	Trehan I, Goldbach HS, LaGrone LN, et al (2013) Antibiotics as part of the management of severe acute malnutrition. N Engl J Med 368(5):425-435.
van Nood	NEJM	RCT	Procedural	Hard	42	0.192308	Yes	Yes	N/A	10	Yes	Yes	van Nood E, Vrieze A, Nieuwdorp M, et al (2013) Duodenal infusion of donor feces for recurrent Clostridium difficile. N Engl J Med 368(5):407-415.
Villanueva	NEJM	RCT	Procedural	Hard	921	0.123288	Yes	Yes	N/A	0	No	No	Villanueva C, Colomo A, Bosch A, et al (2013) Transfusion strategies for acute upper gastrointestinal bleeding. N Engl J Med 368(1):11-21.
Young	NEJM	RCT	Procedural	Hard	795	0.0833333	No	Yes	N/A	1	No	No	Young D, Lamb SE, Shah S, MacKenzie I, Tunnicliffe W, Lall R, et al (2013) High-frequency oscillation for acute respiratory distress syndrome. N Engl J Med. 368(9):806-13.
Banks	PLOS Medicine	Observational	Disease	Hard	95038	1.2	Yes	No	Yes	3	No	No	Banks E, Joshy G, Abhayaratna WP, Kritharides L, Macdonald PS, Korda RJ, et al (2013) Erectile Dysfunction Severity as a Risk Marker for Cardiovascular Disease Hospitalisation and All-Cause Mortality: A Prospective Cohort Study. PLoS Med. 2013;10(1):e1001372.
Buller	PLOS Medicine	Observational	Lifestyle	Hard	13797	0	Yes	No	Yes	0	No	No	Buller AM, Devries KM, Howard LM, Bacchus LJ (2013) Associations between Intimate Partner Violence and Health among Men Who Have Sex with Men: A Systematic Review and Meta-Analysis. PLoS Med. 11(3):e1001609.
Hagihara	PLOS Medicine	Observational	Medication	Hard	531854	0.08	Yes	No	Yes	0	No	No	Hagihara A, Hasegawa M, Abe T, Wakata Y, Nagata T, Nabeshima Y (2013) Prehospital Lactated Ringer's Solution Treatment and Survival in Out-of-Hospital Cardiac Arrest: A Prospective Cohort Analysis. PLoS Med. 2013;10(2):e1001394.
Richmond	PLOS Medicine	Observational	Lifestyle	Surrogate	4296	0	Yes	No	Yes	0	No	No	Richmond RC, Davey Smith G, Ness AR, den Hoed M, McMahon G, Timpson NJ (2013) Assessing Causality in the Association between Child Adiposity and Physical Activity Levels: A Mendelian Randomization Analysis. PLoS Med. 11(3):e1001618.
Saulyte	PLOS Medicine	Observational	Lifestyle	Hard	1000000	0	Yes	No	No	0	No	No	Saulyte J, Regueira C, Montes-Martínez A, Khudyakov P, Takkouche B (2013) Active or Passive Exposure to Tobacco Smoking and Allergic Rhinitis, Allergic Dermatitis, and Food Allergy in Adults and Children: A Systematic Review and Meta-Analysis. PLoS Med. 11(3):e1001611.
Shakeshaft	PLOS Medicine	RCT	Screening	Surrogate	2977	10	No	No	Yes	0	No	No	Shakeshaft A, Doran C, Petrie D, Breen C, Havard A, Abudeen A, et al (2013) The Effectiveness of Community Action in Reducing Risky Alcohol Consumption and Harm: A Cluster Randomised Controlled Trial. PLoS Med. 11(3):e1001617.
Strunz	PLOS Medicine	Mixed	Environment	Hard	15000	0	Yes	No	No	0	No	No	Strunz EC, Addiss DG, Stocks ME, Ogden S, Utzinger Jr, Freeman MC (2013) Water, Sanitation, Hygiene, and Soil-Transmitted Helminth Infection: A Systematic Review and Meta-Analysis. PLoS Med. 11(3):e1001620.
Vimaleswaran	PLOS Medicine	Observational	Lifestyle	Surrogate	42024	0	Yes	No	Yes	6	Yes	Yes	Vimaleswaran KS, Berry DJ, Lu C, Tikkanen E, Pilz S, Hiraki LT, et al (2013) Causal Relationship between Obesity and Vitamin D Status: Bi-Directional Mendelian Randomization Analysis of Multiple Cohorts. PLoS Med. 10(2):e1001383.
Zhou	PLOS Medicine	Observational	Environmental	Hard	996	9	Yes	No	No	0	Yes	No	Zhou Y, Zou Y, Li X, Chen S, Zhao Z, He F, et al (2013) Lung Function and Incidence of Chronic Obstructive Pulmonary Disease after Improved Cooking Fuels and Kitchen Ventilation: A 9-Year Prospective Cohort Study. PLoS Med. 11(3):e1001621.
